# Supplementary material for: Cell Stress Induces Mislocalization of Transcription Factors with Mitochondrial Enrichment
Source: Int J Mol Sci. 2021 Aug 17;22(16):8853. doi: 10.3390/ijms22168853 (PMC8396249; doi:10.3390/ijms22168853)
Supplement: Supplementary file 1 [file ijms-22-08853-s001.zip]

Archive with 1 entries (1 files):
- ijms-1311235-supplementary.pdf
